# Supplementary material for: Genome Sequence and Transcriptome Analysis of the Radioresistant Bacterium Deinococcus gobiensis: Insights into the Extreme Environmental Adaptations
Source: PLoS One. 2012 Mar 28;7(3):e34458. doi: 10.1371/journal.pone.0034458 (PMC3314630; doi:10.1371/journal.pone.0034458)
Supplement: Table S2 — The qRT-PCR verification. (XLS) [file pone.0034458.s004.xls]

## Sheet: Sheet1
Table S2 The qRT-PCR verification
Locus_tag	Gene name	Change fold (RNA-Seq)	Change fold (RT-qPCR)	Primer-F	Primer-R
DGo_CA0607	phrB	3.16	2.34	CCCTGCTCGAAGAACTGGTC	CTCGTAGCGGTCGTAGTCCG
DGo_PC0098	recB2	2.99	2.58	GGGAGGTGTCCGCGTTG	CGAAGAGCGAGGGCTGTG
DGo_PB0002	trpR	3.36	2.75	CGCCTTACTGGATGCACTGG	GGGTCTCACTCAGCAAGCG
DGo_CA0719	deoR	2.06	2.55	CGCCATCCAGGTCAGTCAG	CAGCCGAACTTGGTGTGGT
DGo_CA2046	ddrA	1.95	1.89	CTGGGAATTCAGCGTGGAG	GCAGGTCGTAGAGGTAGC
DGo_PC0151	polB	1.99	2.06	AGTTTGACCTAGAGACCACC	TGACCTGAAGGAGAGTGTG
DGo_CA0294	ruvC	-1.92	-2.26	GTCGCCATCGAGGACCAG	TCGCCTTGACCATGTAGATCAC
DGo_CA1825	recD	-1.59	-2.01	ACAGATCCATCACCCGACAG	ACCACCTGCACCAACTCC
-	16S	-	-	GTTGGAATCGCTAGTAATCGTG	TTACCTTGTTACGACTTCACCC
