# Supplementary material for: Genome Sequence and Transcriptome Analysis of the Radioresistant Bacterium Deinococcus gobiensis: Insights into the Extreme Environmental Adaptations
Source: PLoS One. 2012 Mar 28;7(3):e34458. doi: 10.1371/journal.pone.0034458 (PMC3314630; doi:10.1371/journal.pone.0034458)
Supplement: Table S5 — Deinococcales-specific genes. (XLS) [file pone.0034458.s007.xls]

## Sheet: Sheet1
Table S5 Deinococcales-specific genes
	Genes in D. gobiensis I-0			Expression after UV	Counterpart in the other Deinococcales species
	Locus_tag	gene name	comments	Fold change	D. deserti VCD 115	D. maricopensis LB-34	D. proteolyticus MRP	D. geothermalis DSM11300	D. radiodurans R1	T. radiovictrix RQ-24
1	DGo_CA0006		Oxidoreductase, short-chain dehydrogenase/reductase family	1.37	Deide_02080	Deima_1960,Deima_2359	Deipr_0808	Dgeo_1140	DR_2595,DR_1700	Trad_2640
2	DGo_CA0065	pta	Phosphate acetyltransferase	-1.24	Deide_23230	Deima_2119	Deipr_0245	Dgeo_0051	DR_0073	Trad_1917
3	DGo_CA0166		Fe-S oxidoreductase, NifB/MoaA family containing PDZ domain	1.23	Deide_02230	Deima_3000	Deipr_1174	Dgeo_0304	DR_2521	Trad_1130
4	DGo_CA0261		Zinc metallohydrolase, glyoxalase II family	-2.32	Deide_21210	Deima_3047	Deipr_0747	Dgeo_0280	DR_2264	Trad_0200
5	DGo_CA0263		hypothetical protein	2.24	Deide_21190	Deima_3049	Deipr_0750	Dgeo_0282	DR_2262	Trad_2445
6	DGo_CA0320		Response regulator	-1.23	Deide_19260	Deima_0522	Deipr_0764	Dgeo_2199	DR_2556	Trad_2447
7	DGo_CA0366	yfhM	Alpha/beta hydrolase fold	-1.25	Deide_12820	Deima_0402,Deima_0689	Deipr_0144	Dgeo_0419	DR_2549	Trad_2161
8	DGo_CA0451	crtI	Phytoene dehydrogenase, CrtI	1.54	Deide_15780	Deima_0890	Deipr_1356	Dgeo_1779	DR_2015,DR_1724	Trad_0676
9	DGo_CA0462	pys	Phytoene dehydrogenase and related protein-like protein	1.07	Deide_07600	Deima_2449	Deipr_1663	Dgeo_1398	DR_A0363	Trad_1102
10	DGo_CA0825		hypothetical protein	-1.73	Deide_14640	Deima_0488	Deipr_1160	Dgeo_1640	DR_0638	Trad_0143
11	DGo_CA0865	yggB	MscS Mechanosensitive ion channel	-1.22	Deide_18560	Deima_2906	Deipr_2551	Dgeo_1833	DR_1995	Trad_2051
12	DGo_CA0880		histidine kinase	1.44	Deide_05080	Deima_2069,Deima_2899	Deipr_0865	Dgeo_0908,Dgeo_1270	DR_0860	Trad_2606
13	DGo_CA0919	msrB	Peptide methionine sulfoxide reductase msrB	-1.56	Deide_04050	Deima_1441	Deipr_1900	Dgeo_2072	DR_1378	Trad_0392
14	DGo_CA0926		Citrate transporter	1.28	Deide_17970	Deima_2592	Deipr_1646	Dgeo_1390	DR_1411	Trad_0190
15	DGo_CA0930		RNA-binding S4	1.42	Deide_05390	Deima_1700	Deipr_0681	Dgeo_1647	DR_1391	Trad_0487
16	DGo_CA0998	cyp	Cytochrome P450	1.02	Deide_01550	Deima_1158	Deipr_1131	Dgeo_0143	DR_A0186	Trad_2137,Trad_0092
17	DGo_CA1094	rpoD	RNA polymerase sigma factor	1.02	Deide_14380,Deide_03480,Deide_1p00220	Deima_2326	Deipr_1371	Dgeo_0476,Dgeo_1346	DR_0916	Trad_2957
18	DGo_CA1130		hypothetical protein	-1.12	Deide_08531,Deide_16091	Deima_2028	Deipr_2071,Deipr_0460	Dgeo_1470	DR_1312,DR_2483	Trad_2522
19	DGo_CA1215		Protein translocase subunit secA	-1.07	Deide_17210	Deima_1913	Deipr_1341	Dgeo_1058	DR_0575	Trad_0812
20	DGo_CA1233	trkG	K+ transporter Trk	-3.54	Deide_03830,Deide_3p00460	Deima_2802	Deipr_0239,Deipr_0387	Dgeo_1583	DR_1667,DR_1668	Trad_0242
21	DGo_CA1234		Putative RNA methylase	1.42	Deide_03840	Deima_2803	Deipr_0075	Dgeo_1582	DR_1669	Trad_0388
22	DGo_CA1276		Iron-sulfur binding reductase, putative	-1.08	Deide_12050	Deima_1994	Deipr_1204	Dgeo_0874	DR_2565	Trad_0180
23	DGo_CA1360		hypothetical protein	-6.69	Deide_09750	Deima_2235	Deipr_1288	Dgeo_1518	DR_0889	Trad_1274
24	DGo_CA1422		Yfit/DinB family predicted metal-dependent hydrolase	1.98	Deide_13680,Deide_13690,Deide_10332	Deima_1987	Deipr_0476	Dgeo_1175,Dgeo_0683	DR_1641,DR_1642,DR_0409	Trad_0032
25	DGo_CA2036,DGo_CA2037	alkA	Putative 3-methyladenine DNA glycosylase	-2.43,0.56	Deide_08050	Deima_1135,Deima_0477	Deipr_0812	Dgeo_1660	DR_2074	Trad_2393
26	DGo_CA2056		Acetyltransferase-like protein	2.06	Deide_10333	Deima_0861	Deipr_2537,Deipr_2174	Dgeo_0681	DR_1844	Trad_0677
27	DGo_CA2113		hypothetical protein	-2.37	Deide_11020	Deima_2051	Deipr_1640	Dgeo_1350	DR_1881	Trad_1368
28	DGo_CA2127	metF	5,10-methylenetetrahydrofolate reductase-related protein	1.04	Deide_11110	Deima_1940	Deipr_2276	Dgeo_1337	DR_0968	Trad_2518
29	DGo_CA2273		Rieske region	-1.74	Deide_16700	Deima_2259	Deipr_0604	Dgeo_0455	DR_1950	Trad_0260
30	DGo_CA2310		Predicted phosphatase of HAD fold	1.95	Deide_03230	Deima_2109	Deipr_0781	Dgeo_0459	DR_1192	Trad_1218,Trad_1219
31	DGo_CA2459	pulA	Type II secretory pathway, pullulanase PulA	-1.48	Deide_16560,Deide_3p01700	Deima_1806	Deipr_0622	Dgeo_0541	DR_0264	Trad_2060
32	DGo_CA2462		Malto-oligosyltrehalose synthase	1.53	Deide_16570	Deima_1804	Deipr_2624	Dgeo_0539	DR_0463	Trad_2079
33	DGo_CA2470	tolQ	Biopolymer transport protein, putative	-4.95	Deide_03360	Deima_2267	Deipr_0581	Dgeo_1754	DR_0456	Trad_2383
34	DGo_CA2503		hypothetical protein	-1.5	Deide_19060	Deima_0610	Deipr_1321	Dgeo_2115	DR_2596	Trad_1636
35	DGo_CA2747	ogt	S-methyltransferase	-1.07	Deide_22770	Deima_2734	Deipr_2018	Dgeo_2101	DR_0428	Trad_2403
36	DGo_CA2802	folK	2-amino-4-hydroxy-6-hydroxymethyldihydropteridine pyrophosphokinase	-3.93	Deide_03051	Deima_0940	Deipr_1894	Dgeo_0398	DR_0170	Trad_1465
37	DGo_CA2826		hypothetical protein	-1.75	Deide_01620,Deide_2p00260,Deide_1p01090	Deima_2844	Deipr_1849	Dgeo_2134	DR_2412,DR_A0207	Trad_0182
38	DGo_PB0021	hbs	Histone-like protein DNA-binding protein	-1.71	Deide_2p01940,Deide_3p00060,Deide_00200	Deima_1832,Deima_1042	Deipr_2157,Deipr_2367,Deipr_1664	Dgeo_2501,Dgeo_0175	DR_A0065	Trad_2755
